# Supplementary material for: Impact of the Oral Administration of Polystyrene Microplastics on Hepatic Lipid, Glucose, and Amino Acid Metabolism in C57BL/6Korl and C57BL/6-Lepem1hwl/Korl Mice
Source: Int J Mol Sci. 2024 May 2;25(9):4964. doi: 10.3390/ijms25094964 (PMC11084201; doi:10.3390/ijms25094964)
Supplement: Supplementary file 1 [file ijms-25-04964-s001.zip]

Archive with 1 entries (1 files):
- ijms-2928278-supplementary.pdf
